# Supplementary material for: A Novel Bifunctional Fusion Protein (Anti-IL-17A-sST2) Protects against Acute Liver Failure, Modulating the TLR4/MyD88 Pathway and NLRP3 Inflammasome Activation
Source: Biomedicines. 2024 May 17;12(5):1118. doi: 10.3390/biomedicines12051118 (PMC11117730; doi:10.3390/biomedicines12051118)
Supplement: Supplementary file 1 [file biomedicines-12-01118-s001.zip]

Archive with 1 entries (1 files):
- biomedicines-2955613-supplementary.pdf
